# Supplementary material for: A Perfect Plastic Material for Studies on Self-Propelled Motion on the Water Surface
Source: Molecules. 2021 May 23;26(11):3116. doi: 10.3390/molecules26113116 (PMC8197156; doi:10.3390/molecules26113116)
Supplement: Supplementary file 1 [file molecules-26-03116-s001.zip]

Archive with 2 entries (2 files):
- Loffler-et-al-Supplementary-Information.pdf
- 20-rod-evolution.avi
